# Supplementary material for: Phytochemical Investigation of Bioactive Compounds from White Kidney Beans (Fruits of Phaseolus multiflorus var. Albus): Identification of Denatonium with Osteogenesis-Inducing Effect
Source: Plants (Basel). 2021 Oct 17;10(10):2205. doi: 10.3390/plants10102205 (PMC8540745; doi:10.3390/plants10102205)
Supplement: Supplementary file 1 [file plants-10-02205-s001.zip]

Archive with 1 entries (1 files):
- plants-1418614-supplementary.pdf
